# Supplementary material for: Transcription elongation factor Brd4-P-TEFb accelerates intestinal differentiation-associated SLC2A5 gene expression
Source: Biochem Biophys Rep. 2016 Jun 1;7:150–6. doi: 10.1016/j.bbrep.2016.05.016 (PMC5613281; doi:10.1016/j.bbrep.2016.05.016)
Supplement: Supplementary material [file mmc1.xls]

## Sheet: Sheet1
Supplemental Table 1. Sequences of oligonucleotide primers used for real-time PCR
	Target mRNA	Sequence
	human SLC2A5 mRNA	5′-TGATCTTCCCGTTCATCCA-3′
		5′-GTCTCCGGGACAATCAAGAA-3′
	human ACTB mRNA	5´-CATGAAGTGTGACGTGGACAT-3´
		5´-TGATCTCCTTCTGCATCCTGT-3´
	Region on the human SLC2A5 gene (bp)	Sequence
	-5100	5´-GCTGAAAGCTGAGTCATGCAAGGA-3´
		5´-TCTGTCGCTGTCTGCTTAGGAACAT-3´
	-2800	5´-TTCCTGGGCTCAAGCGATCC-3´
		5´-AGGGGAGTGGTCCTGGCAAA-3´
	-2000	5´-CAGGGAGAAGTGGAAGATCTG-3´
		5´-GTCCAAAGTTTGTAGTCATCAGTC-3´
	-1000	5´-TGGGACTTGTGAGACTTTGG-3´
		5´-TGTTTGGCACTCATTCAGCT-3´
	-400	5´-CCACCAAGAGACACTTGACTG-3´
		5´-ACATGACACCAGGTAATCTGAG-3´
	＋1	5´-CAAAGTGCACCCAGAATGTC-3´
		5´-CATGCTCTGATCCTGTTGCT-3´
	＋1000	5´-GCTGAGCTGCATGAAAGCAAGA-3´
		5´-AAGGCAGGAAACCTACGTGACA-3´
	＋2000	5´-GCGTGATTTCCATTTGGCACTG-3´
		5´-AGGGACACAACTAAACATCTTA-3´
	＋21724	5´-ATCGTGCCTGCGATCTTAATGG-3´
		5´-TCAAATGATGTGGCGACTCTGC-3´
	＋30900	5´-ACGTTCAGCTGATTTCCCAGT-3´
		5´-GAGAAAGCAGTTGGTTCACCT-3´
	over ＋5900	5´-AATGCTAAGTCCCTGTGATGG-3´
		5´-AAACGGGTCTGAACCTTCTTC-3´
	Target mRNA	Sequence
	mouse Slc2a5 mRNA	5′-GGCTCATCTTCCCCTTCATTCA-3′
		5′-AATGCTCTGCCCTTGGTCTCTG-3′
	mouse Si mRNA	5′-TTGATATCCGGTCCACGGTTCT-3′
		5′-CAGGTGACATCCAGGTTGCATT-3′
	mouse 16s rRNA	5′-TGATCAACGGACCAAGTTACC-3′
		5′-TCCAACATCGAGGTCGTAAAC-3′
	mouse Brd4 mRNA	5′-AATCATTCGCAGCGAGCCTTT-3′
		5′-TTGGGTGCCACTGGTGTTTTT-3′
